# Supplementary material for: Osteoprotegerin levels in ST-elevation myocardial infarction: Temporal profile and association with myocardial injury and left ventricular function
Source: PLoS One. 2017 Mar 2;12(3):e0173034. doi: 10.1371/journal.pone.0173034 (PMC5333871; doi:10.1371/journal.pone.0173034)
Supplement: S2 File — (XLSX) [file pone.0173034.s003.xlsx]

## Sheet: Ark1
RND	OPG1	OPG2	OPG3	OPG4	IS1	IS2	EF1	EF2	MVO	SALVAGE	DELTAEDV
1	4.562	3.06	2.261	2.161	28.5	13.2	51	49	1	46.9	31
2	4.991	4.861	2.713	2.762	13.4	11.9	35	45	1	40.1	14
3	11.333	15.692	7.54	7.092	33.4	16	60	52	1	46.3	-1
4	6.003	6.799	4.396	3.496	36.5	25.9	43	42	1	33.2	21
5	7.731	8.668	7.263	5.243	38.1	26.4	35	47	0	43.6	6
6	11.135	7.914	5.846	5.425	33.7	17	53	60	1	28.6	-8
7	6.269	10.468	7.113	7.324	11.7		15	20	1		59
8	6.117	7.076	4.835	3.889	35.6	38.5	40	50	1	17.3	22
9		4.939	2.51		29.7		44		0
10	3.415	5.275	4.149	4.798	37.3	19.5	42	51	1	62.7	2
11	4.874	5.296	2.941	2.81	18.8	6.3	66	81	0	71.2	-5
12	6.608	5.139	5.913	4.187	15.5	5.9	50	65	0	34.1	28
13	2.168	3.85	4.233	3.275	66.7	65.4	27	24	1	36.6	77
14	4.863	6.048	2.835	2.952	7.1	4.8	51	60	0	54.8	-15
15	7.976	8.486	5.113	4.872	14	5.8	65	69	0	73.1	-3
16	4.747	3.957	2.288	2.346	31.7	16.4	49	49	1	74.4	20
17	16.223	11.777	9.552	6.742		19.6	32	22			56
18	2.997	4.715	3.748	3.871	19.3	16	48	52	1	54.1	4
19	8.022	6.238	5.923	5.83	18.9	10.5	63	62	0	38.8	-4
20	5.599	6.458	6.791	3.461	19	18.4	42	44	1	35.9	-15
21	6.06	5.325	5.955	3.75	19.6	16.3	50	53	0	21	21
22	4.282	4.244	2.099	2.11	10.7	14.7	53	64	1	47.9	16
23	9.532	8.772	4.388	2.709	4.5	0	42	59	0	88	-20
24	3.923	4.766	5.055	5.188	14	2.8	40	66	0	82.5	-49
25	4.95	3.901	3.543	2.033	11.6	13.4	41	60	0	58.9	-26
26	10.596	9.154	7.88	6.629	15.1	14.3	58	58	1	25.2	-10
27	4.517	7.553	5.259	5.152	21.8	14.2	27	49	0	53.8	-2
28	6.378	9.031	5.396	4.175
29	9.485	7.329	3.597	4.156	6.5	4.9	58	77	0	70.4	-31
31	7.514	13.422	6.858	4.273	36.1	24.8	34	50	1	33.4	28
32	5.235	11.338		3.984	12.3	12.7	56	51	0	48.4	11
33	3.587	4.992	2.258	2.237	17.6	8	69	73	0	43.7	29
34		4.928	3.1	2.737	14.2	15.7	49	60	1	56.2	-50
35	4.729	5.381	3.56	4.401	23.6	19.9	50	58	1	12.5	-13
36	6.263		2.681	3.997	28.5	18	42	45	1	21.2	-9
37	6.512	5.532	4.61	3.784	11.8	13.5	54	57	1	39.3	-46
38	5.366	5.541	3.809	3.212	46.9	48	36	28	1	44.7	79
39	11.147	8.519	6.842	4.667
40	3.922	6.204	4.729	4.034	28.5	37.5	26	40	1	29.6	24
41	7.475	6.086	4.876	2.437	10.8	2.2	51	70	0	95	-27
42	6.258	7.794	4.876	2.239	17.3	12.5	49	51	0	69.8	47
43	4.574	4.193	2.869	9.956	11.9	13.4	46	54	1	25.3	5
44	7.983	11.238	9.978	7.115	23.2	17.4	47	54	1	18.3	40
45	4.615	4.091	3.624	4.609	5.6	5.3	54	60	0	62.6	0
46	6.171	4.887	2.255	3.275	20.2	23.2	53	46	1	14.9	-17
47	4.503	7.841	4.261	4.132	5.2	5.4	56	56	0	65.4	10
48	2.169	3.169	3.037	3.417	14.7	9.7	51	53	0	43.2	5
49	4.999	5.485	4.219	3.197	3	0	64	62	0	100	19
50	4.465	6.025	2.986	3.593	17.9	11.3	59	69	1	38.3	-2
51	6.37	7.597	3.545	4.664	22.2	26.4	45	47	1	60.2	35
52	12.85	12.804	6.293	4.286	55.2	37.7	36	36	1	19.8	38
53	5.34	5.32	2.261	1.451	18.1	10.2	47	50	1	42	22
54	8.315	6.23	3.68	3.061	19	9.8	52	54	1	47.9	6
55	8.702	9.25	2.636	2.684	10.7	2.2	48	70	0	87.5	44
56	4.791	5.493	3.73	2.146	31.8	21.3	40	45	1	43.6	21
57	3.249	5.817	4.169	4.044
58	6.656	5.787	5.528	4.381	13	7.7	42	39	1	60.2	22
59	10.053	8.636	9.544	9.012	24.5	17.4	36	51	1	24.3	16
60	4.429	4.596	3.115	2.146	26.9	33.8	19	30	1	23.8	49
61	7.006	5.865	9.944	4.315	13.5	10.9	56	59	1	56.2	-2
62	6.252	6.074	3.576	4.121	22.3	13.5	64	62	1	54.7	-4
63	7.238	7.272	6.584	3.399	29	22.9	54	43	1	41.8	10
64	5.759	8.364	8.537	5.496	18.2	23.4	46	40	1	52.3	8
65	6.461	6.776	5.652	6.845	11.9	8.6	78	80	0	47.9	-12
66	4.198	5.312	3.16	2.292	0.4	0	70	68	0	100	-50
67		2.924	2.186	1.663	2.6	1.7	51	64	0		56
68	7.099	5.724	7.348	5.867
69	5.991	6.666	3.374	5.228	20.2	15.6	61	63	0	34.7	-6
70	4.132	7.212	6.482	6.185	3.1	1.8	62	74	0	90.7	-10
71	3.955	4.648	4.925	2.738	36.1	41.3	41	52	1	27.9	27
72	2.774	7.167	3.331	3.277	27.5	32.2	51	43	1	54.8	24
73	3.34	6.018	3.578	3.883	2.7	2.8	79	70	0	77.5	5
74	7.925	7.45	7.975	4.234	33.7	32.5	33	29	0	47.7	97
75	4.381	5.084	4.546	3.124	22	24.6	39	57	1	46.4	-7
76	8.464	8.619	3.694
77	8.623	8.898	6.288	3.358	5.9	5	57	64	0	93.7	16
78	6.785	5.467	2.323		7.9	6.9	72	73	0	64.8	9
79	7.461	7.702	5.503		60.3		28		1
80	7.345	6.427	3.185	2.713	24	14	59	48	1	51.4	15
81	3.648	5.661	4.568	3.937	28.9	28.8	42	42	1	31.3	11
82	6.144	8.321	5.751	3.215	9.1	10.5	54	56	0	50.7	4
83	7.682	7.986	5.746	4.695		11		38
84	5.034	6.548	5.555	3.73		11.9		57
85	6.579	6.677	4.02	2.894	4.3	0.6	65	64	0	85	40
86	7.278	5.305	4.624	4.928		17.4		52
87	2.846	3.765	2.26	3.5	15.3	11.1	56	62	0	65.4	32
88	5.466	7.031	5.513	4.614	12.4	13.5	54	64	0		-8
89	4.018	6.432	4.278	5.444		12.7	51	55			3
90	4.898	6.796	3.518	5.682	12.1	15.9	45	56	1	39.8	32
91	10.983	7.191	8.276		26.8		35		1
92	10.361	8.431	4.378	4.362	32.1	16.8	44	41	1	50.4	21
93	6.016	5.774	3.878	3.265	28.2	25.5	47	39	1	19.4	45
94	7.778	8.552	5.278	4.028		13.3		53
95	5.774	4.146	3.517	3.305	15.6	13.9	59	59	0		14
96	2.888	3.604	1.982	2.55	5	0.8	61	63	0	92.7	37
97	6.425	5.011	3.248	3.089	8.5	6.6	59	82	0	54.2	-22
99	5.239		3.951
100	7.508	5.29	3.363	2.952	45.8	25.7	57	51	1	16.3	1
101	5.46	7.268	4.283	2.249	13.6	2.6	66	65	0	78.2	-1
102	6.284	9.291		8.41	10.8	8.2	49	54	0	70.9	26
103	3.597	2.797	3.056	2.834	6.8	5.7	50	70	0	79.6	-43
104	4.058	2.267	2.505	2.412	21.3	12.6	60	74	0	69.6	-13
105	4.907	4.684	4.695	4.052	23.2	15.5	54	72	0	77.7	12
106	7.636	7.512	5.747	4.79	10.6	6.8	65	51	1		21
107	4.222	3.687	4.56	4.912	15.5	16.7	51	54	1	58.1	-11
108	3.555	4.895	4.159	1.773	12.8	9.3	50	60	0	50.5	9
109	5.465	6.247	2.27	2.926	9.8	5.7	55	70	0	63.7	-43
110	41.728	24.561	6.972	7.15	11.4	10.1	47	54	0	58.3	42
111	8.316	8.868	3.661	3.741
112	4.336	5.71	3.818	2.717	31.9	25.3	56	50	1	38.2	-2
113	4.089	4.226	3.222	3.503	12	9.5	44	52	0	41.9	-16
114	8.932	5.103	3.441	3.146	19.1	24.4	48	39	1	0	54
115	9.779	8.595	7.071	5.983		5.6		64
116	4.683	5.82	4.184	2.997	12.9	3.9	59	62	0	65.1	15
117	5.944	5.001		2.79	19.5	20.8	54	52	1	23.4	25
118	4.432	5.461	4.058	5.581	9.6	9.3	65	62	0	10.6	8
119	8.32	6.133	3.507	3.466	45.3	43.6	35	23	1	28.3	103
120	4.086	5.986	3.274	3.209	16.7	15.3	51	51	1	39.5	15
121	10.398	8.324	5.989	5.074	18.1	15.7	59	76	1	56.9	19
122	7.836	6.599	4.792	5.67	15.8	20.3	52	66	0	39.9	-22
123	8.099	7.475	4.165	3.983	12.6	17.8	53	60	0		-24
124	7.818	9.583	8.555	3.678	47	49.3	26	27	1	34.1	108
125	5.991	4.455	5.677	3.301	27.2	20.3	46	56	0	68.4	-7
126	4.796	5.6		3.395		32.9		50
128	6.879	5.496	4.375	3.934		12.2		58
129	9.395	4.778	2.152	2.552	14.4	13.5	51	63	0	68.6	-31
130	3.377	4.349	3.449	2.97	37.5	30.7	39	26	1	37.2	52
131	2.588	3.196	2.138	1.973	17	16.4	49	61	1	42	9
132	4.658	5.589	3.274	2.303	1.2	3	70	71	0	91.1	71
133	3.138	5.835	4.119	3.512	24.2	9.7	50	60	0	78.7	-2
134	5.231	8.206	8.833	4.147	13.2	8	39	55	0		38
135	4.465	3.451	3.887	2.966	14.1	16.4	51	66	0		-21
136	7.79	9.328	3.444	5.146	6.7	3.7	76	68	0	56.3	9
137	5.197	4.384	3.448	2.436	8.5	7.7	59	58	0	52.2	26
138	5.536	5.813	6.123	3.964
139	3.244	4.765	5.755	4.985	54.6	40.8	25	16	1	12.5	151
140	3.577	5.758	2.867	3.162	10.8	8.7	59	59	0	62.7	25
141	2.911	2.745		2.39
142	7.071	5.344	2.415	2.399	13.7	10.4	55	55	0	24.3	-3
143	4.32	4.489	2.739	3.377	11.3	7.9	51	55	1	51.9	50
144	9.378	5.468	6.745	4.137	28.5	27	37	48	1	54.5	19
145	9.378	7.772	7.897	6.838	12.1	9.2	61	62	0	50.1	-31
146	2.863	3.827	3.54	3.048	17.4	23.3	48	52	1	44.7	-11
147	4.55	8.771	3.96		36.4	21.5	49	53	1	42.2	11
148	4.949	6.416	3.14	2.631	24.6	22.7	46	44	1	36.4	78
149	4.357	5.356	2.245	2.123	9.4	13.1	54	49	0	33.2	24
150	4.374	5.817	3.678	2.087	40.6	24.7	48	42	1	41.8	24
151	1.968	3.103	2.412	1.89	1.6	1.3	67	60	0	73.7	2
152	4.313	4.962	3
153	2.129	3.592	2.337	3.447		15.1		61
154	4.752	4.489	3.625	2.596	3.5	5	61	57	1	0	23
155	5.529	9.084	4.656	2.569	64.5	29.7	36	34	1	0	65
156		6.985	3.95	3.169	50.5	58	39	12	0		56
157	1.876	2.575	3.299	1.948	31.7	23.3	48	54	1		9
158	5.239	5.333	3.054	2.789	10.1	7.4	53	64	0	51.5	6
159	1.657	2.817	3.625	2.021	23.9	22.1	52	58	0	40.7	25
160	6.178	5.865	4.621	2.58	54.3	31.4	32	39	1	25.2	103
161	8.899	11.669	6.804		36.8		31		1
162	5.108	6.201	4.695	3.511	31.4	22.7	49	54	1	43.9	20
163	3.182	4.915	3.364
164	2.992	3.344	1.559	1.685	23.3	16.1	47	56	0	53	4
165	3.556	4.402	2.604	3.069	32.7	38.5	55	40	1	9.6	12
166	3.056	3.473	2.396	2.393	11.3	8.2	52	55	0	58.9	-2
167	5.838	4.951	4.835	3.082	27.3	21.5	35	40	1	75.8	-11
168	5.994	4.086	2.624	3.199	48.7	36.5	33	36	1	56.6	26
169	2.145	1.862	2.129	1.498	18	5.8	58	62	0	58.7	-17
170	9.326	5.982	4.403	2.887	35.2	21.4	35	52	0		-52
171	2.566	2.731		1.456	23.5	23.3	44	42	1	48.8	2
172	5.478	5.207	2.086	2.612	9.8	6.1	54	62	0	74.7	-18
173	3.917	5.818	2.816	3.103	18	10.9	62	68	0	80	4
174	4.149	3.729	3.89	1.963	55.5	61.3	40	32	1	46.6	9
175	2.741	2.493	2.671		10		52		0
176	6.994	6.56	6.592	3.66	26.1		49		1
177	2.229	3.745	2.59	2.055	2.4	1.2	51	66	0	95.2	21
178	16.527	11.046	5.597	4.259	17.8	15.7	37	48	1	40.5	-1
179	9.108	8.644	4.108	4.746	13.1	8.3	63	73	0		28
180	7.313	6.85	5.759	4.865	4.2	0	71	74	0	100	1
181	5.205	4.897	4.866	3.66	32.3	34.4	38	46	1		-28
182		5.03	3.367	3.401	7.5	5.7	47	58	0	80.6	-6
183		8.26	4.031	6.045	12	9.5	57	60	0	72.3	25
184	5.588	7.113	5.239	3.781	8	5.7	59	64	0	61.1	-16
185	11.346	8.145	5.409	6.143	14.6	15.1	56	59	0		-5
186	7.376	6.298	3.431	3.816		22.3		61
187	3.294	4.495	3.094	3.066	9.5	2.9	64	58	0	88.8	39
188	7.162	8.963	8.382
189	8.621	9.461	7.43	6.328	24.4	16.1	45	49	1	51.9	-47
190	8.865	8.738	8.056	4.445	47.3	25.6	36	43	1	56.4	85
191	8.396		7.319	4.642	67.3	46.6	38	38	1	48	64
192	8.131	7.59		4.047	12.8	14.1	69	70	1	66.7	20
193	5.21	6.544	4.448	3.957	12.7	10.4	67	66	0	73.9	8
194	7.761	7.187	4.914	3.769	4.7	4.4	44	56	0		-9
195	6.099	5.384	4.1	3.994	25	14.9	54	55	1	58.9	21
196	6.139		4.219	4.48	54.2	34.5	41	48	1	38.2	-6
197	4.345	5.484	4.294	4.159	15.5	14.7	58	68	1	46.2	-37
198	8.384	6.858	5.938	4.099	41.2	33.3	44	51	1	61.3	53
199	4.47	5.076	3.339	3.909	6.6	7.5	68	71	0	85.9	-4
200	8.91	10.986	4.12	4.637	13.2	5.9	60	61	0	78.1	5
201	9.215	9.75	5.902	6.393	11.3	5.9	53	55		68.8	20
202	11.945	9.082	10.261	7.688	28.1	23.8	40	24	1		45
203	6.622	6.113	4.909	3.846	25.8	16.5	63	63	1	61.5	-8
204	3.524	4.224	2.708	2.85	30.8	11.6	59	65	0	42.5	2
205	13.798	12.735	8.087	9.193		12.7		52
206	4.363	3.899	2.919	3.191	5.3	0.5	67	63	0	100	-14
207	5.223	5.298	8.624	3.374	39.3	35.8	39	42	1		132
208				5.264		27.9	38	43	1	45.7	-7
209	6.103	5.872	4.263	4.586	27.8	20.8	44	55	0	21.8	-44
210	3.295	5.157	3.565	3.247	10.1	8.4	56	61	0	74.8	-73
211	6.753	4.48	4.41	2.83		37.8	50	42			18
212	6.39	5.287	5.139	4.75		13.8		62
213	10.195	6.8	4.004	5.18	19.8	22	37	37	0	20.3	13
214	2.338	2.516	2.074		28.9	19.6	48	59	1		-15
215	4.401	7.8	4.978	4.257	9.6	5.7	67	60	0	67.2	-37
216	6.39	6.058	3.96		16.2		72		1
217	2.279	5.297	3.178	3.157	60.3	46.6	28	37	1	45.8	35
218	4.242	2.982	2.146	2.269	14.3	7.6	47	49	0		-20
219	3.783	4.291	2.463	1.807		14.4	53	57			-49
220	3.032	4.491	6.36	3.953	29.5	20.1	48	42	1	68.7	35
221	6.432	4.774		4.39	14.1	13.8	56	58	0	47.3	35
222	9.99	9.628	10.214	6.637		17.9		43
223	7.207	6.668	7.333	3.135	59	34.4	33	41	1		5
224	8.693	6.094	7.2	3.783		19.9		51
225	3.86	2.836	2.617	2.962		28.2		38
226	4.052	4.123	1.995	3.262		15.8		67
227	6.374	7.309	5.095	3.539	29.7	29.6	38	47	1	47.1	-7
228	3.458	3.087	4.265	3.244	16.2	11	63	60	0	53.9	27
229	4.376	4.308	2.476	1.873	23.8	23.6	54	63	1	56.1	-1
230	20.085	14.365	3.991	3.477	12.1	12.5	52	56	1		7
231	7.823	6.036	4.292	3.923	13.2	11.9	56	60	0	66.9	27
232	2.415	3.008	2.913	2.305	24.8	23.6	42	53	1	36.4	31
233	3.696	5.442	3.865		29.8		51		0
234	3.754	2.936	1.987	1.725	16.6	12.1	50	58	1	54	9
235	7.537	10.272	11.241	4.677	49.8	41.9	40	52	1		5
236	9.461	8.272	6.898	5.71	18.7	16.2	59	49	1	62.5	9
237	3.263	6.146	3.811	3.294	34	38.3	42	42	1	50.8	116
238	6.263	6.9	3.743	5.765	15.4	13.7	56	59	0	59.1	17
239					15.3		68		0
240	6.985	7.969	4.411	3.052	33.1	21.5	47	53	1	49	32
241	12.816	9.938	5.737	3.718	20.2	12.2	52	56	1		21
242	7.525	6.759	3.133	5.59		15.8		59
243	3.886	7.57	7.774	4.103		48.9		32
244	6.079	6.287	7.001	6.657	6	8.3	50	60	0		-22
245	5.9	9.19	7.499	5.44	2.4	1.6	55	63	0	84.7	-6
246	2.338	6.403	2.343	2.427	5	6	74	68	0	68	18
247	8.167	5.731	4.293	3.895	22.8	24.7	36	36	1	9.6	81
248	7.654	7.634	5.541	3.545	47	26.8	34	50	1	17.7	19
249	6.529	6.214	3.686	3.444	18.2	10.3	49	63	0	63.6	1
250	3.779	3.233	2.795	2.609	33.2	27.1	58	53	1	27.1	22
251	4.83	3.912	4.335	4.305	15.8	16.7	46	50	1		0
252	3.552	2.436	3.373	2.876	11.6	8.5	75	71	1	58.9	-4
253	5.873	5.217	3.453	3.261	3.2	2.1	56	58	0		-31
254	7.128	6.711	3.437	3.592	3.4	3.2	64	71	0	78.1	-11
255	7.249	6.504	3.103	3.198	10	5.1	59	63	0	72.7	-21
256	4.58	5.634	5.196	3.795	12.4	6.6	45	71	0	73.6	18
257	5.322	5.307	2.571	4.104	7.5	11	68	66	1	42.9	39
258	6.87	4.232	2.96	2.935	7.5	3.6	55	68	0	77.4	-30
259	4.176	3.843	2.255	3.069	4.7	4.5	59	57	0	58.6	1
260	6.463	5.201	5.383	3.3	8.6	5.3	68	63	0	93.1	-6
261	2.404	6.566	1.346	1.277	10.4	9.1	54	50	0	16.4	10
262				3.426		6.1		69
263				2.491		14.1	60	55			2
265				2.786
266				2.502		29.7		48
267				2.711	19	16.7	57	55	1	0	12
268				2.985	16.1	11.4	44	52	0	74.6	-23
269				3.686	8.6	4.4	57	55	1	55	-3
270				2.265	24.9	19	53	53	0	14.9	21
271					16.8	8.2	46	66	0	60.8	-37
272	6.074	7.088	3.592	3.466		6.8		54
273	10.333	7.231	5.169	3.841	41.2	28	41	50	1	27.6	7
274	4.239	3.579	2.151	2.536	18.4	11.9	55	53	0	35.4	23
275	5.072	4.515	3.529	2.56	14.3	4.8	64	63	0	28.3	10
276	2.786	4.42		2.616	6.5	6.5	65	72	0	66.5	-5
